# Supplementary material for: An Inversion Model for Suspended Sediment Concentration Based on Hue Angle Optical Classification: A Case Study of the Coastal Waters in the Guangdong-Hong Kong-Macao Greater Bay Area
Source: Sensors (Basel). 2025 Mar 11;25(6):1728. doi: 10.3390/s25061728 (PMC11946726; doi:10.3390/s25061728)
Supplement: Supplementary file 1 [file sensors-25-01728-s001.zip]

Archive with 1 entries (1 files):
- sensors-3475300-supplementary.pdf
